# Supplementary material for: In Silico Screening of Metal-Organic Frameworks for Formaldehyde Capture with and without Humidity by Molecular Simulation
Source: Int J Mol Sci. 2022 Nov 8;23(22):13672. doi: 10.3390/ijms232213672 (PMC9690669; doi:10.3390/ijms232213672)
Supplement: Supplementary file 1 [file ijms-23-13672-s001.zip]

Archive with 1 entries (1 files):
- ijms-1991229-supplementary.pdf
